# Supplementary material for: COVID-19 incidence and mortality in Nigeria: gender based analysis
Source: PeerJ. 2021 Feb 12;9:e10613. doi: 10.7717/peerj.10613 (PMC7883696; doi:10.7717/peerj.10613)
Supplement: Supplemental Information 1 [file peerj-09-10613-s001.txt]

Date	Male_incidence	Female_incidence	Total_incidence	Death
11-Apr	10	3	13	3
12-Apr	2	3	5	0
13-Apr	11	9	20	0
14-Apr	22	8	30	1
15-Apr	24	10	34	1
16-Apr	24	11	35	1
17-Apr	34	17	51	4
18-Apr	38	11	49	2
19-Apr	55	30	85	2
20-Apr	22	16	38	1
21-Apr	81	36	117	3
22-Apr	72	19	91	3
23-Apr	55	53	108	3
24-Apr	52	62	114	1
25-Apr	60	27	87	3
26-Apr	57	34	91	5
27-Apr	48	16	64	0
28-Apr	120	75	195	4
29-Apr	137	59	196	7
30-Apr	144	60	204	7
1-May	.	.	238	10
2-May	.	.	218	17
3-May	119	51	170	2
4-May	146	98	244	6
5-May	113	35	148	5
6-May	137	58	195	5
7-May	238	143	381	4
8-May	243	143	386	10
9-May	184	55	239	11
10-May	170	78	248	15
11-May	180	62	242	7
12-May	125	21	146	8
13-May	142	42	184	6
14-May	132	59	191	3
15-May	186	97	283	4
16-May	134	42	176	5
17-May	193	145	338	6
18-May	186	30	216	9
19-May	143	83	226	1
20-May	172	104	276	8
21-May	209	130	339	11
22-May	167	78	245	10
23-May	168	97	265	0
24-May	222	91	313	5
25-May	115	114	229	7
26-May	212	64	276	16
27-May	226	163	389	5
28-May	155	27	182	5
29-May	217	170	387	2
30-May	349	204	553	12
31-May	251	56	307	14
1-Jun	251	165	416	12
2-Jun	164	77	241	15
3-Jun	233	114	347	1
4-Jun	241	109	350	8
5-Jun	222	106	328	10
6-Jun	.	.	389	9
7-Jun	.	.	253	12
8-Jun	315	0	315	7
9-Jun	416	247	663	4
10-Jun	140	269	409	17
11-Jun	421	260	681	5
12-Jun	447	180	627	12
13-Jun	320	181	501	8
14-Jun	291	112	403	13
15-Jun	364	209	573	4
16-Jun	305	185	490	31
17-Jun	94	493	587	14
18-Jun	627	118	745	6
19-Jun	540	127	667	12
20-Jun	361	300	661	19
21-Jun	291	145	436	12
22-Jun	415	260	675	7
23-Jun	542	-90	452	8
24-Jun	369	280	649	9
25-Jun	390	204	594	7
26-Jun	470	214	684	5
27-Jun	503	276	779	4
28-Jun	315	175	490	7
29-Jun	342	224	566	8
30-Jun	376	185	561	17
1-Jul	509	281	790	13
2-Jul	397	229	626	13
3-Jul	265	189	454	12
4-Jul	414	189	603	6
5-Jul	291	253	544	11
6-Jul	366	209	575	9
7-Jul	330	173	503	15
8-Jul	306	154	460	15
9-Jul	331	168	499	5
10-Jul	360	215	575	20
11-Jul	427	237	664	15
12-Jul	349	222	571	16
13-Jul	258	337	595	4
14-Jul	267	196	463	10
15-Jul	327	316	643	6
16-Jul	401	194	595	9
17-Jul	371	229	600	3
18-Jul	372	281	653	6
19-Jul	317	239	556	11
20-Jul	349	213	562	12
21-Jul	332	244	576	4
22-Jul	359	184	543	8
23-Jul	360	244	604	20
24-Jul	356	235	591	12
25-Jul	327	111	438	11
26-Jul	326	229	555	2
27-Jul	421	227	648	2
28-Jul	338	286	624	8
29-Jul	199	205	404	5
30-Jul	471	10	481	5
31-Jul	396	66	462	1
1-Aug	233	153	386	4
2-Aug	140	164	304	5
3-Aug	165	123	288	8
4-Aug	217	87	304	14
5-Aug	298	159	457	17
6-Aug	246	108	354	3
7-Aug	180	263	443	6
8-Aug	264	189	453	6
9-Aug	368	69	437	3
10-Aug	74	216	290	5
11-Aug	251	172	423	6
12-Aug	322	131	453	0
13-Aug	173	200	373	10
14-Aug	200	129	329	7
15-Aug	236	89	325	1
16-Aug	149	149	298	1
17-Aug	240	177	417	2
18-Aug	225	185	410	4
19-Aug	360	233	593	4
20-Aug	349	127	476	7
21-Aug	126	214	340	4
22-Aug	392	209	601	1
23-Aug	174	148	322	5
24-Aug	196	125	321	2
25-Aug	70	182	252	3
26-Aug	198	23	221	3
27-Aug	196	100	190	1
28-Aug	85	75	159	0
29-Aug	140	110	250	0
30-Aug	51	87	138	2
31-Aug	76	67	143	0
1-Sep	196	43	239	10
2-Sep	113	103	216	4
3-Sep	27	97	124	21
4-Sep	105	51	156	3
5-Sep	113	49	162	3
6-Sep	40	60	100	3
7-Sep	68	87	155	4
8-Sep	206	90	296	6
9-Sep	101	75	176	3
10-Sep	129	68	197	5
11-Sep	112	76	188	1
12-Sep	82	78	160	2
